# Supplementary material for: Taxonomic and Phylogenetic Studies of Saprobic Fungi Associated with Mangifera indica in Yunnan, China
Source: J Fungi (Basel). 2023 Jun 16;9(6):680. doi: 10.3390/jof9060680 (PMC10301488; doi:10.3390/jof9060680)
Supplement: Supplementary file 1 [file jof-09-00680-s001.zip]

Archive with 1 entries (1 files):
- jof-2388040-supplementary.pdf
